# Supplementary material for: Mechanisms and Therapeutic Strategies for Endocrine Resistance in Breast Cancer: A Comprehensive Review and Meta-Analysis
Source: Cancers (Basel). 2025 May 14;17(10):1653. doi: 10.3390/cancers17101653 (PMC12109706; doi:10.3390/cancers17101653)
Supplement: Supplementary file 1 [file cancers-17-01653-s001.zip]

Archive with 1 entries (1 files):
- cancers-3482520-supplementary.pdf
